# Supplementary material for: Epigenetic Regulation in Exposome-Induced Tumorigenesis: Emerging Roles of ncRNAs
Source: Biomolecules. 2022 Mar 28;12(4):513. doi: 10.3390/biom12040513 (PMC9032613; doi:10.3390/biom12040513)
Supplement: Supplementary file 1 [file biomolecules-12-00513-s001.zip]

Archive with 2 entries (2 files):
- Olmedo-Suarez et al_Supplementary Material_Table References.pdf
- Olmedo-Suarez et al_Supplementary Material_Table S1(1)_KR.xlsx
