# Supplementary material for: Epigenetic Regulation in Exposome-Induced Tumorigenesis: Emerging Roles of ncRNAs
Source: Biomolecules. 2022 Mar 28;12(4):513. doi: 10.3390/biom12040513 (PMC9032613; doi:10.3390/biom12040513)
Supplement: Supplementary file 1 [file biomolecules-12-00513-s001.zip › Olmedo-Suarez et al_Supplementary Material_Table S1(1)_KR.xlsx]

## Sheet: Hoja1
	Table S1. Clinical and molecular relationship between toxicants and ncRNAs
	Main sources of exposure	Toxicant		Exposure route	Biological sample/Procedure for detection	Relevant doses	Some non-cancerous related diseases	Associated cancers	ncRNAs as biomarker	References
	Air	Ozone		Inhalation	Bronchoalveolar lavage	Filtered air, 1 or 2 ppm O3 for 3 h	Inflammation of the airways Asthma exacerbation	NA	miR-22-3p	Smith, G. J., Tovar, A., Kanke, M., Wang, Y., Deshane, J. S., Sethupathy, P., & Kelada, S. (2021).
		Carbon monoxide		Inhalation	Spirometry	Diffusion capacity for carbon monoxide	Inflammatory bowel disease Chronic obstructive pulmonary disease	Not classified as carcinogenic to humans by the Department of Health and Human Services (DHHS), the International Agency for Research on Cancer (IARC), and the EPA	miR-124 miR-146a	Sun, L., Xu, A., Li, M., Xia, X., Li, P., Han, R., Fei, G., Zhou, S., & Wang, R. (2021). Papoutsopoulou, S., Satsangi, J., Campbell, B. J., & Probert, C. S.. (2020).
		Lead		Ingestion, inhalation, and dermal	Blood	It has been reported that 714 mg/kg of lead acetate (i.e., about 450 mg/kg of lead) is the lethal oral dose	Nervous system: cognitive alterations, peripheral polyneuritis and encephalopathy Renal system: chronic lead nephropathy Reproductive system: sperm alterations, miscarriages, prematurity, low birth weight, and problems with development during childhood	Lung cancer Stomach cancer Gliomas	miR-148a miR-211 miR-520c-3p miR-572	CDC. (2020). Harari, F., Barregard, L., Östling, G., Sallsten, G., Hedblad, B., Forsgard, N., Borné, Y., Fagerberg, B., & Engström, G. (2019). Xu, M., Yu, Z., Hu, F., Zhang, H., Zhong, L., Han, L., An, Y., Zhu, B., & Zhang, H. (2017). Wani, A. L., Ara, A., & Usmani, J. A. (2015). CDC. (2014). Steenland, K., & Boffetta, P. (2000). National Research Council (US) Committee on Measuring Lead in Criti…
		Sulfur dioxide		Inhalation	Blood	Low concentration SO2; 1.80-3.30 mg/m3	Low-dose exposure can induce: Neurodegeneration Severe lung inflammation with bleeding (in mice) Coagulation disorders (in mice) Hematopoietic marrow hyperplasia (in mice) Chronic obstructive pulmonary disease Long-term exposure: Pulmonary fibrosis Severity and frequency of asthma exacerbations	Lung cancer	miR-337-5p	Xu, W., Li, J., Zhang, W., Wang, Z., Wu, J., Ge, X., Wu, J., Cao, Y., Xie, Y., Ying, D., Wang, Y., Wang, L., Qiao, Z., & Jia, J. (2018) Ku, T., Chen, M., Li, B., Yun, Y., Li, G., & Sang, N. (2016).
		Nitrogen dioxide		Inhalation	Spirometry	The maximum in the air concentrations can reach peaks of 2–4 ppm.	Respiratory morbidity and mortality Cardiovascular morbidity and mortality Neurological dysfunction Restricted fetal growth and low birth weight Autism spectrum disorders Attention function impairment Mental developmental delay Cognitive deficits	Lung cancer	lncRNA Malat1	Yan, W., Yue, H., Ji, X., Li, G., & Sang, N. (2020).
		Particulate matter (PM10 & PM2.5)	Elemental carbon	Inhalation	Blood	From 2.83 ± 0.6 to 14.42 ± 3.82.83 ± 0.6 μg/m3	Chronic obstructive pulmonary disease Pulmonary fibrosis	Lung cancer	A total of 29 miRNAs (with 29 upregulated), 2404 lncRNAs (with 1571upregulated & 833 downregulated) and 2655 mRNAs (with 1084 upregulated & 1571downregulated)	Shvedova, A. A., Yanamala, N., Kisin, E. R., Khailullin, T. O., Birch, M. E., & Fatkhutdinova, L. M.. (2016). Garshick, E., Laden, F., Hart, J. E., Davis, M. E., Eisen, E. A., & Smith, T. J. (2012).
			Sulfates	Inhalation and ingestion	Blood	According to EPA (1999,2003,2009), sulphate concentration in potable water should be under 250 ppm level	Catharsis Dehydration Diarrhoea	There is no direct evidence linking SLS and SLES to cancer	Mammalian tRNAPro5ʹhalf	Gonskikh, Y., Gerstl, M., Kos, M., Borth, N., Schosserer, M., Grillari, J., & Polacek, N.. (2020). Sharma, M. K., & Kumar, M.. (2020).
			Ammonium	Ingestion, inhalation and dermal	Urine	Levels ranging from 10 to 93.1 mg/kg-day	Effects through irritation	The Department of Health and Human Services (DHHS), the EPA, and the InternationalAgency for Research on Cancer (IARC), have not classified ammonia for carcinogenicity	lncRNA-ATB	Luz, A., DeLeo, P., Pechacek, N., & Freemantle, M. (2020). Tang, F., Wang, H., Chen, E., Bian, E., Xu, Y., Ji, X., Yang, Z., Hua, X., Zhang, Y., & Zhao, B. (2019).
			Polycyclic aromatic hydrocarbons	Ingestion, inhalation, and dermal	Urine	In relation to cancer, the practically safe dose of 5 ng/kg bw/day	Ischemic heart disease Atherosclerosis Arterial hypertension Eye and respiratory tract irritation Blood and liver abnormalities	Lung cancer Bladder cancer Skin cancer	miR-24-3p miR-27a-3p miR-28-5p miR-142-5p miR-150-5p	Lee, T.-W., Kim, D. H., & Ryu, J. Y.. (2020). Brucker, N., Charão, M. F., Moro, A. M., Ferrari, P., Bubols, G., Sauer, E., Fracasso, R., Durgante, J., Thiesen, F. V., Duarte, M. M., Gioda, A., Castro, I., Saldiva, P. H., & Garcia, S. C. (2014). Deng, Q., Huang, S., Zhang, X., Zhang, W., Feng, J., Wang, T., Hu, D., Guan, L., Li, J., Dai, X., Deng, H., Zhang, X., & Wu, T. (2014). CDC. (2009). Burst…
		Indoor air pollutants	Formaldehyde	Inhalation	Blood	The concentration of formaldehyde in cells can reach 0.2-0.5 mM, and the formaldehyde content in the blood of healthy individuals is 0.05-0.1 mM	Neurodegenerative diseases: Alzheimer's Cardiovascular diseases: Atherosclerosis Arrhythmia Apoplexy Harmful Effects on the Developing Fetus: Spontaneous abortion Congenital abnormalities	International Agency for Research on Cancer (IARC) classifies formaldehyde as a known human carcinogen	89 miRNAs	Zhang, Y., Yang, Y., He, X., Yang, P., Zong, T., Sun, P., Sun, R., Yu, T., & Jiang, Z.. (2021).
			Asbestos	Inhalation	Blood	Traces mixed with elemental carbon	Pulmonary fibrosis	Lung cancer Mesothelioma	2655 mRNAs (with 1084 upregulated & 1571 downregulated) were differentially expressed between high Multi-Walled Carbon Nanotube (MWCNT) exposure.	Shvedova, A. A., Yanamala, N., Kisin, E. R., Khailullin, T. O., Birch, M. E., & Fatkhutdinova, L. M.. (2016).
			Toluene	Inhalation	Blood	2.74 mM	Nervous system disease Cardiovascular disease Respiratory tract disease	Nervous system cancer Cardiovascular cancer Respiratory tract cancer	miR-320c miR-718 miR-1290 miR-3663-3p	Lim, J. H., Song, M. K., Cho, Y., Kim, W., Han, S. O., & Ryu, J. C. (2017).
			Radon	Inhalation	Blood	7441 Bq/m3 in underground Miners	Immunosuppression	Class I carcinogen according to the InternationalAgency for Research on Cancer	miR-19a miR-30e miR-335 miR-451	Sun, L., Pan, Y., Wang, X., Gao, G., Wu, L., Piao, C., Ruan, J., & Liu, J.. (2020).
			Mercury	Inhalation	Blood, toenail and urine	Toenail: 0.53-0.67 mmHg Urine: 0.48-0.55 mmHg	Effects on the: Nervous System Kidney Gastrointestinal Respiratory Hepatic Immune systems Cardiovascular systems Minamata disease	Epigenetic tumor promoter: "metagenetic" effector	FLJ46906 GABPB1-AS1 LINC01137 OIP5-AS1 miR-92a miR-486	Farzan, S. F., Howe, C. G., Chen, Y., Gilbert-Diamond, D., Korrick, S., Jackson, B. P., Weinstein, A. R., & Karagas, M. R. (2021). Tani, H., Numajiri, A., Aoki, M., Umemura, T., & Nakazato, T.. (2019). Zefferino, R., Piccoli, C., Ricciardi, N., Scrima, R., & Capitanio, N. (2017).
			Cigarette smoking	Inhalation	Saliva, blood and urine	From 1 cigarette a day	Cardiovascular disease: atherosclerosis, coronary heart disease, stroke, peripheral arterial disease (PAD), and abdominal aortic aneurysm Respiratory disease: Lung diseases caused by smoking include COPD, which includes emphysema and chronic bronchitis Other health risks: Smoking can reduce fertility and increase the risks of birth defects and miscarriage, osteoporosis, cataracts, diabetes mellit…	Smoking can cause cancer in almost any part of the body, among which are: Lung Trachea and bronchus Bladder Acute myeloid leukemia Cervix Colorectal Esophagus Kidney and ureter Larynx Liver Oropharynx Pancreas Stomach	miR-25-5p miR-181a-2-3p miR-342-5p miR-423-5p miR-1180 miR-1285-3p	CDC. (2021). Pozuelos, G. L., Kagda, M. S., Schick, S., Girke, T., Volz, D. C., & Talbot, P. (2019). CDC. (2014a). World Health Organization. Regional Office for Europe, Copenhagen, Denmark. (2000).
	Water	Arsenic		Ingestion, inhalation, and dermal	Urine	The lethal dose of arsenic in humans is 2-20 mg/kg, or 140 to 1400 mg for an average-sized adult	Nervous system: neurobehavioral abnormalities and neuritis Reproductive system: pregnancy complications Effects on the skin: various skin disorders (melanosis and keratosis) Other diseases: Diabetes and cardiovascular disorders	Lung cancer Prostate cancer Bladder cancer Liver cancer Skin cancer	miR-142-5p-2 miR-320c-1 miR-320c-2 miR-423-5p miR-423-5p miR-454-5p	Collaborative on Health and the Environment. (2019). Baker, B. A., Cassano, V. A., Murray, C., & ACOEM Task Force on Arsenic Exposure (2018). Beck, R., Bommarito, P., Douillet, C., Kanke, M., Del Razo, L. M., García-Vargas, G., Fry, R. C., Sethupathy, P., & Stýblo, M. (2018). Hong, Y. S., Song, K. H., & Chung, J. Y. (2014). Bae, H. S., Ryu, D. Y., Choi, B. S., & Park, J. D. (2013). Pan American H…
		Cadmium		Ingestion, inhalation, and dermal	Blood and urine	Acute oral exposure to 20-30 g have caused fatalities in humans	Nervous system: central and peripheral neurotoxicity Respiratory system: pulmonary diseases such as chronic obstructive disease and emphysema Skeletal system: Cadmium bone and Itai-itai disease Renal system: renal damage Reproductive system: ovary and sperm alterations Other diseases: cardiovascular disorders	Lung cancer Prostate cancer Stomach cancer Renal cancer Liver cancer Hemotopoitic cancer Bladder cancer Breast cancer Pancreas cancer	miR-146a	Anyanwu, B. O., & Orisakwe, O. E. (2020). Awadalla, A., Mortada, W. I., Abol-Enein, H., & Shokeir, A. A. (2020). University of Tennessee. (2020). World Health Organization. (2019). Rafati Rahimzadeh, M., Rafati Rahimzadeh, M., Kazemi, S., & Moghadamnia, A. A. (2017). Alli L. A. (2015).
		Chromium		Ingestion, inhalation and dermal	Blood and urine	For humans, the estimated lowest lethal dose is 71 mg/kg for chromium (oxidation state not identified) and 1-5 g for unspecified Cr(VI) compounds	Respiratory system: asthma, chronic bronchitis, chronic irritation, chronic pharyngitis, chronic rhinitis, congestion and hyperemia, polyps in the upper respiratory tract, tracheobronchitis, and ulceration of the mucous nasal membranes with the perforation possibility of the septum	Lung cancer Nasal cancer	miR-451 miR-486-3p	University of Tennessee. (2020a). Dioni, L., Sucato, S., Motta, V., Iodice, S., Angelici, L., Favero, C., Cavalleri, T., Vigna, L., Albetti, B., Fustinoni, S., Bertazzi, P., Pesatori, A., & Bollati, V.. (2017). Pan, X., Hu, J., Xia, W., Zhang, B., Liu, W., Zhang, C., Yang, J., Hu, C., Zhou, A., Chen, Z., Cao, J., Zhang, Y., Wang, Y., Huang, Z., Lv, B., Song, R., Zhang, J., Xu, S., & Li, Y.. (2017…
		Nickel		Inhalation, dermal and ingestion	Urine and blood	The average nickel concentration in ambient air in the United States is 2.22 ng/m3, in occupational settings, the concentrations of airborne nickel range from 1 to 60,000 μg/m3	Asthma Chronic obstructive pulmonary disease Pulmonary fibrosis	Nasal cancer Lung cancer Certain nickel compounds have been classified as Group 1 carcinogens by the International Agency for Research on Cancer	miR-9 miR-15 miR-16 miR-21 miR-34 miR-30a miR-152 miR-186 miR-200 family miR-203 miR-205 miR-381 miR-495	Lee, H. W., Jose, C. C., & Cuddapah, S. (2021).
		Copper		Ingestion	Blood	25, 50 and 100μg/ml	Alzheimer’s Disease and chronic inflammation	Breast cancer	lncCyt b-AS lncND5-AS lncND6-AS	Du, Z., Chai, X., Li, X., Ren, G., Yang, X., & Yang, Z. (2022). Blockhuys, S., & Wittung-Stafshede, P.. (2017).
	Food	Glyphosate		Ingestion, inhalation, and dermal	Blood and urine	Ingestion of >85 mL of a concentrated formulation is likely to cause significant toxicity in adults	Irritation of the tissues with which it comes in contact; for example, nose, throat, or skin contact with glyphosate in the air	Probably carcinogenic to humans (International Agency for Research on Cancer)	miR-182	World Health Organization. (2022). US Department of Health and Human Services. (2020). Agency for Toxic Substances and Disease Registry. (2020). Duforestel, M., Nadaradjane, A., Bougras-Cartron, G., Briand, J., Olivier, C., Frenel, J. S., Vallette, F. M., Lelièvre, S. A., & Cartron, P. F. (2019). Parvez, S., Gerona, R. R., Proctor, C., Friesen, M., Ashby, J. L., Reiter, J. L., Lui, Z., & Winchest…
		Dioxin		Ingestion, inhalation, and dermal	Blood	The oral 50% lethal dose (LD50) in animals varies from 0.0006 to 0.045 mg/kg	Effects on the skin: chloracne Other diseases: immunotoxicity, developmental and neurodevelopmental effects, and effects on thyroid and steroid hormones and reproductive function	Lymphatic and hematopoietic tissue neoplasms Breast Cancer	miR-34a miR-103	Wang, W., Shim, Y. K., Michalek, J. E., Barber, E., Saleh, L. M., Choi, B. Y., Wang, C. P., Ketchum, N., Costello, R., Marti, G. E., Vogt, R. F., Landgren, O., & Calvo, K. R. (2020). Muzembo, B. A., Iwai-Shimada, M., Isobe, T., Arisawa, K., Shima, M., Fukushima, T., & Nakayama, S. F.. (2019). Woeller, C. F., Thatcher, T. H., Thakar, J., Cornwell, A., Smith, M. R., Jones, D. P., Hopke, P. K., Sime…
		Phenols (Bisphenol A)		Ingestion, inhalation, and dermal	Blood and urine	The US Environmental Protection Agency (USEPA) has set a chronic oral Reference Dose (RfD) for BPA of 50 μg/kg bw/day	Cardiovascular disease Chronic respiratory disease Chronic kidney disease Diabetes and obesity induction Birth defects and developmental disorders Reproductive disorders	Prostate cancer Breast cancer Ovarian cancer	miR-30a-5p miR-146a miR-580-3p miR-627-5p miR-636 miR-671-3p miR-1224-3p	National Institute of Environmental Health Science. (2021). Kim, J. H., Cho, Y. H., & Hong, Y. C. (2020). CDC. (2017). Gerona, R. R., Pan, J., Zota, A. R., Schwartz, J. M., Friesen, M., Taylor, J. A., Hunt, P. A., & Woodruff, T. J.. (2016). Konieczna, A., Rutkowska, A., & Rachoń, D. (2015). Gao, H., Yang, B. J., Li, N., Feng, L. M., Shi, X. Y., Zhao, W. H., & Liu, S. J. (2015). Rezg, R., El-Fazaa…
		Phthalates		Ingestion, inhalation, parenteral and dermal	Urine	4.3 and 1,230 parts ppm of blood	Cardiotoxicity Hepatotoxicity Nephrotoxicity	Prostate cancer Breast cancer	miR-10a-5p miR-577	CDC. (2021a). Chuang, S. C., Chen, H. C., Sun, C. W., Chen, Y. A., Wang, Y. H., Chiang, C. J., Chen, C. C., Wang, S. L., Chen, C. J., & Hsiung, C. A. (2020). Zota, A. R., Geller, R. J., Vannoy, B. N., Marfori, C. Q., Tabbara, S., Hu, L. Y., Baccarelli, A. A., & Moawad, G. N.. (2020). Messerlian, C., Wylie, B. J., Mínguez-Alarcón, L., Williams, P. L., Ford, J. B., Souter, I. C., Calafat, A. M., & …
	Consumer products	Nanomaterials & Nanoparticles	Gold nanoparticles	Ingestion, inhalation, and dermal	Blood	0.1 nM	Biological pathways: Signal transduction Metabolism of proteins Geneexpression regulation Programmed cell death Cell senescence Cell differentiation	Missed studies	miR-26b-5p miR-34a-5p miR-376a-3p miR-132-3p miR-146b-5p miR-152-3p miR-335-5p miR-369-3p miR-1185-2-3p miR- let-7a-5p miR-196a-5p	Falagan-Lotsch, P., & Murphy, C. J.. (2020).
			Silica	Inhalation	Blood and bronchoalveolar lavage	0.05mg/m3	Silicosis Lung fibrosis	Lung cancer	In total, 1069 differentially expressed mRNAs and 366 lncRNAs, of which 351 downregulated mRNA and 31 downregulated lncRNA and those of 718 upregulated mRNAs and 335 upregulated lncRNA	Zhou, Y; He, L; Liu, X.D; Guan, H; Li, Y; Huang, R.X. & Zhou, P.K. (2019).
		Pharmaceutically active compounds	Diethylstilbestrol	Ingestion, intravenous and transplacental	Blood	There may not be a safe level of exposure to a carcinogen, so all contact should be reduced to the lowest level possible	Premature birth, miscarriage, and ectopic pregnancy	Breast cancer Clear cell adenocarcinoma of the vagina or cervix	miR-9-3	New Jersey Departament of Health. (2010).
		Imidacloprid		Ingestion, inhalation, and dermal	Blood and urine	Low acute lethal toxicity to mammals, birds, and fish: the acute oral LD50 (dose that is lethal in 50% of animals) of imidacloprid in rats is 475 mg/kg and the acute dermal LD50 exceeds 5000 mg/kg	Nervous system: dizziness, drowsiness, sweating, dilated pupils, disorientation and coma Cardiovascular system: tachycardia and hypertension that can lead to coronary spasm and cardiac ischemia and therefore risk of arrhythmia, hypotension and bradycardia	There is no evidence that imidacloprid causes cancer based on animal studies (United States Environmental Protection Agency)	miR-278 miR-316 miR-1000 miR-iab-4	Zhang, B. Z., Hu, G. L., Lu, L. Y., Hu, S. F., Li, Y. S., Su, X., Dong, W. Y., Zhen, C. A., Liu, R. Q., Kong, F. B., Shi, M. W., & Chen, X. L. (2021). Tao, Y., Dong, F., Xu, J., Phung, D., Liu, Q., Li, R., Liu, X., Wu, X., He, M., & Zheng, Y. (2019). Mundhe, S., Birajdar, S., Chavan, S., & Pawar, N.. (2017). Oregon State University. (2010). Mohamed, F., Gawarammana, I., Robertson, T. A., Roberts,…
		o,p'-DDT		Ingestion, inhalation, and dermal	Blood and urine	It has been reported that 500 mg/kg is the lethal oral dose in humans	Vomiting, tremors or shakiness, and seizures.	Hepatocellular carcinoma Breast Cancer	miR - 190	Government of Spain. (2020). Kalinina, T.S., Kononchuk, V.V., Ovchinnikov, V.Y. et al. (2018). CDC. (2016). Persson, E. C., Graubard, B. I., Evans, A. A., London, W. T., Weber, J.-P., Leblanc, A., Chen, G., Lin, W., & Mcglynn, K. A .. (2012). CDC. (2009a). Cohn, B. A., Wolff, M. S., Cirillo, P. M., & Sholtz, R. I. (2007). Bouwman, H., Becker, P. J., & Schutte, C. H. (1994).
		Polychlorinated biphenyls (PCBs)		Ingestion, inhalation, and dermal	Blood and adipose tissue	In 1978, the estimated dietary intake of PCBs for an average adult was about 0.03 μg/kg/day. By 1991, dietary intake had declined to <0.001 μg/kg/day	Adverse effects of PCBs may involve the following systems: Cardiovascular Gastrointestinal Genetic Immune Musculoskeletal Neurological	Liver cancer Gallbladder cancer Biliary tract cancer Melanomas Brain cancer Stomach cancer Intestinal cancer Thyroid cancer Non-Hodgkin lymphoma	miR-21 miR-31 miR-126 miR-221 miR-222	United States Environmental Protection Agency (EPA).(2021). Gaum, P. M., Gube, M., Schettgen, T., Putschögl, F. M., Kraus, T., Fimm, B., & Lang, J.. (2017). Wahlang, B., Petriello, M. C., Perkins, J. T., Shen, S., & Hennig, B. (2016). Perkins, J. T., Petriello, M. C., Newsome, B. J., & Hennig, B.. (2016). Agency for Toxic Substances and Disease Registry. (2014). World Health Organization. Regiona…
		Perfluorinated compounds (Perflurooctanoate, PFOA)		Ingestion, inhalation, and dermal	Blood	Limit of 2 µg/L	Cardiovascular disease Pheripheral arterial disease Pregnancy-induced hypertension Thyroid disease High cholesterol Ulcerative colitis	Kidney cancer Testicular cancer	miR-19a-3p miR-101-3p miR-144-3p	American Cancer Society. (2022). United States Environmental Protection Agency (EPA). (2021a). Poothong, S., Papadopoulou, E., Padilla-Sánchez, J. A., Thomsen, C., & Haug, L. S. (2020). Steenland, K., Fletcher, T., Stein, C. R., Bartell, S. M., Darrow, L., Lopez-Espinosa, M. J., Barry Ryan, P., & Savitz, D. A. (2020). Xu, Y., Jurkovic-Mlakar, S., Li, Y., Wahlberg, K., Scott, K., Pineda, D., Lindh…
		Triclosan (TCS)		Ingestion and dermal	Blood, urine and skin	2.04-26.2 ng/mL	Impaired thyroid function Possible alteration of the reproductive axis	Triclosan exposure may alter cancer risk, although human studies are lacking in both number and scope.	miR-15a miR-107 miR-195 miR-424 miR-497 miR-503	World Health Organization, International Agency for Research on Cancer. (2022). Sun, D., Zhao, T., Long, K., Wu, M., & Zhang, Z. (2021). Nassan, F. L., Mínguez-Alarcón, L., Williams, P. L., Dadd, R., Petrozza, J. C., Ford, J. B., Calafat, A. M., Hauser, R., & EARTH StudySkarha, J., Mínguez-Alarcón, L., Williams, P. L., Korevaar, T., de Poortere, R. A., Broeren, M., Ford, J. B., Eliot, M., Hauser,…
